# Supplementary material for: Association between confirmed congenital Zika infection at birth and outcomes up to 3 years of life
Source: Nat Commun. 2021 Jun 1;12:3270. doi: 10.1038/s41467-021-23468-3 (PMC8169933; doi:10.1038/s41467-021-23468-3)
Supplement: Supplementary file 5 — Source Data [file 41467_2021_23468_MOESM5_ESM.xlsx]

## Sheet: Table 1
Id	Laboratory confirmed Congenital ZIKA infection	Maternal age at birth (years)	Socio-economic status	Alcohol	Drug	Smoking	Lead poisoning	Any maternal comorbidities	Diabetes (previous or gestational)	Vascular pathologies	Severe anemia	Co-infections	Symptomatic Maternal Zika infection	Trimester of Maternal Zika infection	Dichorionic twins	Fetus gender	Term at birth (weeks’ gestation)	Mode of delivery	Apgar at 5'	Lactates>4.5
1	1	18	.	0	0	0	0	0	0	0	0	0	1	1	0	F	32	CS	10	0
2	0	38	L	0	0	0	0	1	1	0	1	0	0	3	0	F	37	N	10	0
3	0	19	M	0	0	0	0	0	0	0	0	0	0	3	0	F	37	N	10	0
4	0	35	.	0	0	1	0	0	0	0	0	0	1	3	0	M	37	N	10	1
5	0	21	L	0	0	0	0	0	0	0	0	0	1	3	0	M	40	N	10	0
6	0	23	.	0	0	0	0	0	0	0	0	0	0	3	0	F	38	CS	10	0
7	0	26	L	0	0	0	0	0	0	0	0	0	0	3	0	M	38	N	7	0
8	0	27	M	0	0	0	0	1	0	1	0	0	0	3	0	M	41	CS	10	0
9	0	24	L	0	0	0	0	0	0	0	0	0	0	2	0	F	40	N	10	0
10	0	25	L	0	0	0	0	0	0	0	0	0	1	3	0	F	37	N	10	0
11	0	28	L	0	0	0	0	0	0	0	0	0	0	3	0	F	37	N	10	0
12	0	23	.	0	0	0	0	0	0	0	0	0	0	2	0	F	36	N	10	0
13	0	18	L	0	0	0	0	1	0	0	1	0	0	2	0	M	36	N	7	0
14	0	19	L	0	0	0	0	0	0	0	0	0	0	1	0	M	40	N	10	0
15	0	18	.	0	0	0	0	0	0	0	0	0	0	3	0	F	39	CS	8	0
16	0	31	L	0	0	0	0	0	0	0	0	0	0	1	0	F	38	N	10	0
17	0	43	H	0	0	0	1	0	0	0	0	0	1	3	0	M	39	N	9	0
18	0	18	M	0	0	0	0	0	0	0	0	0	0	3	0	F	38	N	10	0
19	0	19	L	0	0	0	0	0	0	0	0	0	0	3	0	F	36	N	10	0
20	0	20	.	0	0	0	0	0	0	0	0	0	1	.	0	M	38	N	9	0
21	0	22	L	0	0	1	0	0	0	0	0	0	0	2	0	M	41	N	10	0
22	.	24	L	0	0	0	0	0	0	0	0	0	0	3	0	F	38	N	9	0
23	0	25	L	0	0	0	0	0	0	0	0	0	0	.	0	M	37	N	10	0
24	0	33	L	0	0	0	0	1	0	0	0	1	0	2	0	F	39	CS	10	0
25	.	32	M	0	0	0	0	0	0	0	0	0	1	3	0	M	39	N	10	1
26	1	25	M	0	0	0	0	0	0	0	0	0	1	2	0	M	39	N	2	1
27	0	24	M	0	0	0	0	0	0	0	0	0	1	2	0	F	41	N	10	0
28	1	19	L	0	0	0	0	0	0	0	0	0	0	2	1	F	37	CS	10	0
29	1	19	L	0	0	0	0	0	0	0	0	0	0	2	1	F	37	CS	7	0
30	0	23	M	0	0	0	0	0	0	0	0	0	0	2	0	F	40	N	4	0
31	0	38	L	0	0	0	1	0	0	0	0	0	0	.	0	M	36	N	10	0
32	0	19	L	0	0	0	0	1	0	0	0	1	0	2	0	F	36	CS	10	1
33	0	35	M	0	0	0	0	0	0	0	0	0	0	3	0	M	40	N	9	1
34	0	21	M	0	0	0	0	0	0	0	0	0	0	2	0	F	38	N	10	0
35	0	23	.	0	0	0	0	0	0	0	0	0	1	.	0	F	38	N	10	0
36	0	26	M	0	0	0	0	0	0	0	0	0	0	3	0	M	38	N	7	0
37	0	27	.	0	0	0	1	0	0	0	0	0	1	2	0	F	38	N	10	1
38	0	25	L	0	0	0	0	0	0	0	0	0	0	2	1	M	38	N	8	0
39	0	25	L	0	0	0	0	0	0	0	0	0	0	2	1	M	38	N	3	0
40	0	25	M	0	0	0	0	0	0	0	0	0	1	1	0	F	38	N	10	0
41	0	23	M	0	0	0	0	1	0	0	1	0	0	1	0	M	37	CS	9	0
42	0	18	H	0	0	0	0	0	0	0	0	0	0	2	0	F	38	N	10	0
43	0	19	M	0	0	0	0	0	0	0	0	0	0	.	0	F	39	N	10	0
44	0	18	.	0	0	0	0	0	0	0	0	0	0	2	0	F	38	N	8	1
45	0	31	M	0	0	0	0	0	0	0	0	0	0	2	0	M	40	N	10	0
46	0	43	M	0	0	0	0	1	1	1	0	0	0	1	0	F	40	N	10	0
47	0	18	.	0	0	0	0	0	0	0	0	0	0	3	0	M	38	N	10	0
48	0	28	M	1	0	0	0	0	0	0	0	0	0	2	0	F	38	N	2	0
49	0	20	M	0	0	0	0	0	0	0	0	0	0	2	0	F	39	N	10	0
50	0	18	.	0	0	0	0	0	0	0	0	0	1	2	0	M	40	N	10	0
51	0	21	M	0	0	0	0	0	0	0	0	0	0	2	0	M	40	N	10	0
52	0	23	M	0	0	0	0	0	0	0	0	0	0	2	0	F	39	N	9	0
53	0	25	L	0	0	0	0	0	0	0	0	0	0	1	0	F	39	N	10	0
54	1	19	H	0	0	0	0	1	0	0	0	1	0	2	0	F	39	N	10	0
55	0	32	M	0	0	0	0	0	0	0	0	0	0	2	0	F	40	N	10	1
56	0	38	L	1	0	0	0	0	0	0	0	0	0	2	0	F	39	N	9	1
57	0	19	L	1	0	0	0	0	0	0	0	0	0	3	0	M	38	N	10	0
58	0	35	L	0	0	0	0	0	0	0	0	0	0	3	0	M	39	N	7	0
59	0	21	M	0	0	0	0	0	0	0	0	0	0	2	0	F	38	N	7	0
60	0	27	M	0	0	0	0	0	0	0	0	0	0	1	0	M	38	N	10	0
61	0	19	.	0	0	0	0	0	0	0	0	0	1	1	0	M	37	N	7	0
62	0	26	M	0	0	0	0	0	0	0	0	0	0	1	0	F	40	CS	10	0
63	0	26	M	0	0	0	0	0	0	0	0	0	0	2	1	F	38	CS	8	0
64	0	25	M	0	0	0	0	0	0	0	0	0	0	2	1	F	40	N	10	0
65	0	26	L	0	0	0	0	0	0	0	0	0	1	.	0	F	41	N	5	0
66	0	26	.	0	0	0	0	0	0	0	0	0	0	3	1	M	37	N	5	0
67	0	37	.	0	0	0	0	0	0	0	0	0	0	3	1	M	39	N	10	0
68	0	38	L	0	0	0	0	1	1	1	0	0	0	.	0	F	40	N	4	0
69	0	36	M	0	0	0	0	0	0	0	0	0	0	.	0	F	39	N	10	0
70	0	19	M	1	1	0	0	1	0	0	1	0	0	2	0	M	40	N	5	0
71	0	39	L	0	0	0	0	0	0	0	0	0	0	.	0	F	40	N	10	1
72	0	18	M	1	0	0	0	0	0	0	0	0	0	1	0	F	40	N	10	0
73	0	28	M	0	0	0	0	0	0	0	0	0	1	1	0	M	39	N	10	0
74	0	26	L	1	0	0	0	0	0	0	0	0	1	1	0	M	39	CS	9	0
75	1	20	L	0	0	0	0	0	0	0	0	0	0	3	0	M	39	N	10	0
76	0	26	L	0	0	0	0	0	0	0	0	0	0	2	0	M	39	CS	6	0
77	1	30	L	0	0	0	0	0	0	0	0	0	0	1	0	F	38	N	9	0
78	0	31	M	1	0	0	0	0	0	0	0	0	0	.	0	F	38	CS	10	0
79	0	18	.	0	0	0	0	0	0	0	0	0	0	3	0	F	38	N	10	0
80	0	29	.	0	0	0	0	0	0	0	0	0	0	3	0	F	37	N	2	0
81	0	26	M	0	0	0	0	0	0	0	0	0	0	2	0	M	38	N	10	0
82	0	26	H	1	0	1	0	0	0	0	0	0	0	1	0	F	39	N	10	0
83	0	25	.	0	0	0	0	0	0	0	0	0	1	.	0	M	36	N	10	0
84	0	27	.	0	0	0	0	0	0	0	0	0	0	1	0	F	40	CS	10	1
85	0	28	L	0	0	1	0	0	0	0	0	0	0	1	0	F	41	CS	9	0
86	1	38	M	0	0	0	0	1	0	1	0	0	1	2	0	F	40	N	10	0
87	0	29	L	0	0	0	0	0	0	0	0	0	0	.	0	M	39	N	10	0
88	0	31	M	0	0	0	0	0	0	0	0	0	0	1	0	F	39	N	10	0
89	0	29	.	0	0	0	0	0	0	0	0	0	1	.	0	M	39	N	10	0
90	1	23	.	0	0	1	0	0	0	0	0	0	0	2	0	M	40	N	7	0
91	0	28	M	0	0	0	0	0	0	0	0	0	0	1	0	F	39	N	2	1
92	1	30	M	0	0	0	0	0	0	0	0	0	0	1	0	F	39	CS	8	1
93	.	18	M	0	0	0	0	0	0	0	0	0	0	2	0	M	39	N	8	0
94	1	26	M	0	0	0	0	0	0	0	0	0	0	1	0	M	39	N	10	0
95	0	21	H	0	0	0	0	0	0	0	0	0	0	.	0	M	41	N	10	1
96	0	31	M	0	0	0	0	1	1	0	0	0	0	1	0	M	39	N	10	0
97	0	25	L	0	0	0	0	0	0	0	0	0	1	2	0	F	39	N	5	0
98	0	23	M	0	0	0	0	1	0	0	1	0	0	3	0	M	40	N	6	0
99	0	24	M	0	0	0	0	0	0	0	0	0	0	.	0	M	39	CS	10	1
100	0	35	L	0	0	0	0	0	0	0	0	0	0	1	0	F	38	N	10	0
101	0	27	M	0	0	0	0	0	0	0	0	0	0	1	0	M	37	N	9	0
102	0	28	H	0	0	0	0	0	0	0	0	0	0	3	0	M	37	N	10	0
103	0	31	L	0	0	0	0	0	0	0	0	0	1	.	0	F	39	N	10	0
104	0	37	L	1	0	0	0	0	0	0	0	0	0	.	0	F	41	N	10	1
105	0	25	M	0	0	0	0	0	0	0	0	0	0	1	0	F	41	N	4	0
106	0	26	L	0	0	0	1	0	0	0	0	0	0	3	0	F	40	N	10	0
107	1	38	L	1	0	0	0	1	1	0	1	0	0	3	0	F	40	N	9	0
108	0	38	M	1	0	0	0	1	1	0	0	0	1	2	0	M	39	N	10	0
109	0	37	M	0	0	0	0	1	1	0	0	0	0	.	0	M	39	N	6	0
110	0	25	M	1	0	0	0	0	0	0	0	0	0	.	0	F	40	N	10	0
111	1	24	M	0	0	0	0	0	0	0	0	0	0	1	0	M	39	N	10	0
112	0	25	M	0	0	0	1	0	0	0	0	0	0	2	0	F	40	N	9	1
113	0	23	M	0	0	0	0	0	0	0	0	0	1	2	0	M	40	N	10	0
114	0	24	L	1	0	0	0	0	0	0	0	0	1	1	0	F	39	N	7	0
115	0	25	M	0	0	0	0	0	0	0	0	0	0	1	0	F	39	N	8	0
116	0	27	L	0	0	0	0	0	0	0	0	0	0	1	0	M	40	N	10	0
117	0	28	M	0	0	0	0	0	0	0	0	0	0	2	0	M	39	N	2	0
118	0	31	L	0	0	0	0	0	0	0	0	0	0	.	0	M	37	N	10	0
119	0	37	M	0	0	0	0	1	1	1	0	0	0	1	0	F	38	N	6	0
120	0	25	L	0	0	0	0	0	0	0	0	0	1	2	0	F	39	N	10	0
121	1	23	M	0	0	0	0	0	0	0	0	0	0	.	0	M	39	N	10	0
122	0	26	H	0	0		0	0	0	0	0	0	0	2	0	F	41	N	10	1
123	1	25	.	0	0	0	1	0	0	0	0	0	1	.	0	M	38	N	7	0
124	1	25	L	0	0	0	0	0	0	0	0	0	0	1	0	F	39	N	10	0
125	0	26	M	0	0	0	0	0	0	0	0	0	0	1	0	M	38	N	10	0
126	1	31	M	0	0	0	0	0	0	0	0	0	0	2	0	F	37	CS	3	0
127	0	27	L	0	0	0	0	0	0	0	0	0	0	1	0	F	39	N	7	0
128	1	33	M	0	0	0	0	0	0	0	0	0	0	1	0	M	41	N	10	0
129	0	26	M	0	0	1	0	0	0	0	0	0	0	2	0	M	39	N	6	0
130	0	31	.	0	0	0	1	1	0	1	0	0	0	2	0	F	39	N	3	1
131	0	18	H	0	0	0	0	0	0	0	0	0	0	.	0	F	40	N	10	0
132	0	25	H	0	0	0	0	0	0	0	0	0	0	.	0	F	38	N	6	0

## Sheet: Table 2
Id	CongZIKA	Adverse outcomes up to 2m	Neontal demise	Structural brain anomalies	Neurological symptoms	Adverse outcomes up to 2y	Neurologic impairments	Delay in motor acquisitions	Neurosensory alterations	Neurodevelopment <-2SD at 3y	Motor domain <-2SD	Congitive domain <-2SD	Socio-affective domain <-2SD	Maternal age at birth (years)	Low socio-economic status	Alcohol	Drug	Smoking	Lead poisoning	Any maternal comorbidities	Maternal infection in the 1st trimester	Infant gender	Twins	Mode of delivery	Prematurity <37wg
1	1	1	1	1	1	.	.	.	.	.	.	.	.	18	.	0	0	0	0	0	1	1	0	1	1
2	0	0	0	0	0	0	0	0	0	.	.	.	.	38	1	0	0	0	0	1	0	1	0	0	0
3	0	1	0	1	0	1	1	0	0	0	0	0	0	19	0	0	0	0	0	0	0	1	0	0	0
4	0	0	0	0	0	0	0	0	0	.	.	.	.	35	.	0	0	1	0	0	0	0	0	0	0
5	0	0	0	0	0	0	0	0	0	0	0	0	0	21	1	0	0	0	0	0	0	0	0	0	0
6	0	0	0	0	0	0	0	0	0	.	.	.	.	23	.	0	0	0	0	0	0	1	0	1	0
7	0	0	0	0	0	0	0	0	0	.	.	.	.	26	1	0	0	0	0	0	0	0	0	0	0
8	0	0	0	0	0	0	0	0	0	0	0	0	0	27	0	0	0	0	0	1	0	0	0	1	0
9	0	0	0	0	0	0	0	0	0	.	.	.	.	24	1	0	0	0	0	0	0	1	0	0	0
10	0	0	0	0	0	0	0	0	0	0	0	0	0	25	1	0	0	0	0	0	0	1	0	0	0
11	0	0	0	0	0	0	0	0	0	0	0	0	0	28	1	0	0	0	0	0	0	1	0	0	0
12	0	0	0	0	0	0	0	0	0	.	.	.	.	23	.	0	0	0	0	0	0	1	0	0	1
13	0	0	0	0	0	0	0	0	0	.	.	.	.	18	1	0	0	0	0	1	0	0	0	0	1
14	0	0	0	0	0	.	.	.	.	.	.	.	.	19	1	0	0	0	0	0	1	0	0	0	0
15	0	0	0	0	0	.	.	.	.	.	.	.	.	18	.	0	0	0	0	0	0	1	0	1	0
16	0	0	0	0	0	.	.	.	.	.	.	.	.	31	1	0	0	0	0	0	1	1	0	0	0
17	0	0	0	0	0	0	0	0	0	.	.	.	.	43	0	0	0	0	1	0	0	0	0	0	0
18	0	0	0	0	0	0	0	0	0	.	.	.	.	18	0	0	0	0	0	0	0	1	0	0	0
19	0	0	0	0	0	0	0	0	0	0	0	0	0	19	1	0	0	0	0	0	0	1	0	0	1
20	0	0	0	0	0	0	0	0	0	.	.	.	.	20	.	0	0	0	0	0	0	0	0	0	0
21	0	0	0	0	0	0	0	0	0	0	0	0	0	22	1	0	0	1	0	0	0	0	0	0	0
22	.	0	0	0	0	.	.	.	.	.	.	.	.	24	1	0	0	0	0	0	0	1	0	0	0
23	0	0	0	0	0	0	0	0	0	0	0	0	0	25	1	0	0	0	0	0	0	0	0	0	0
24	0	0	0	0	0	0	0	0	0	0	0	0	0	33	1	0	0	0	0	1	0	1	0	1	0
25	.	0	0	0	0	.	.	.	.	.	.	.	.	32	0	0	0	0	0	0	0	0	0	0	0
26	1	1	0	1	0	1	1	1	1	1	0	1	0	25	1	0	0	0	0	0	0	0	0	0	0
27	0	0	0	0	0	0	0	0	0	.	.	.	.	24	0	0	0	0	0	0	0	1	0	0	0
28	1	0	0	0	0	.	.	.	.	.	.	.	.	19	1	0	0	0	0	0	0	1	1	1	0
29	1	0	0	0	0	.	.	.	.	.	.	.	.	19	0	0	0	0	0	0	0	1	1	1	0
30	0	0	0	0	0	0	0	0	0	.	.	.	.	23	0	0	0	0	0	0	0	1	0	0	0
31	0	0	0	0	0	1	1	0	0	1	0	0	1	38	1	0	0	0	1	0	0	0	0	0	1
32	0	0	0	0	0	0	0	0	0	0	0	0	0	19	1	0	0	0	0	1	0	1	0	1	1
33	0	0	0	0	0	0	0	0	0	.	.	.	.	35	0	0	0	0	0	0	0	0	0	0	0
34	0	0	0	0	0	0	0	0	0	.	.	.	.	21	0	0	0	0	0	0	0	1	0	0	0
35	0	0	0	0	0	0	0	0	0	0	0	0	0	23	.	0	0	0	0	0	0	1	0	0	0
36	0	0	0	0	0	0	0	0	0	.	.	.	.	26	0	0	0	0	0	0	0	0	0	0	0
37	0	0	0	0	0	0	0	0	0	.	.	.	.	27	.	0	0	0	1	0	0	1	0	0	0
38	0	0	0	0	0	0	0	0	0	.	.	.	.	25	1	0	0	0	0	0	0	0	1	0	0
39	0	0	0	0	0	0	0	0	0	0	0	0	0	25	1	0	0	0	0	0	0	0	1	0	0
40	0	0	0	0	0	0	0	0	0	0	0	0	0	25	0	0	0	0	0	0	1	1	0	0	0
41	0	0	0	0	0	0	0	0	0	.	.	.	.	23	0	0	0	0	0	1	1	0	0	1	0
42	0	0	0	0	0	0	0	0	0	0	0	0	0	18	0	0	0	0	0	0	0	1	0	0	0
43	0	0	0	0	0	0	0	0	0	.	.	.	.	19	0	0	0	0	0	0	0	1	0	0	0
44	0	0	0	0	0	0	0	0	0	.	.	.	.	18	.	0	0	0	0	0	0	1	0	0	0
45	0	0	0	0	0	0	0	0	0	0	0	0	0	31	0	0	0	0	0	0	0	0	0	0	0
46	0	0	0	0	0	0	0	0	0	.	.	.	.	43	0	0	0	0	0	1	1	1	0	0	0
47	0	0	0	0	0	0	0	0	0	.	.	.	.	18	.	0	0	0	0	0	0	0	0	0	0
48	0	0	0	0	0	0	0	0	0	0	0	0	0	28	0	1	0	0	0	0	0	1	0	0	0
49	0	0	0	0	0	0	0	0	0	.	.	.	.	20	0	0	0	0	0	0	0	1	0	0	0
50	0	0	0	0	0	0	0	0	0	.	.	.	.	18	.	0	0	0	0	0	0	0	0	0	0
51	0	0	0	0	0	.	.	.	.	.	.	.	.	21	0	0	0	0	0	0	0	0	0	0	0
52	0	0	0	0	0	0	0	0	0	1	0	0	1	23	0	0	0	0	0	0	0	1	0	0	0
53	0	0	0	0	0	0	0	0	0	1	0	0	1	25	1	0	0	0	0	0	1	1	0	0	0
54	1	0	0	0	0	0	0	0	0	0	0	0	0	19	0	0	0	0	0	1	0	1	0	0	0
55	0	0	0	0	0	0	0	0	0	.	.	.	.	32	0	0	0	0	0	0	0	1	0	0	0
56	0	0	0	0	0	0	0	0	0	0	0	0	0	38	1	1	0	0	0	0	0	1	0	0	0
57	0	0	0	0	0	0	0	0	0	0	0	0	0	19	1	1	0	0	0	0	0	0	0	0	0
58	0	0	0	0	0	1	1	0	0	1	1	1	1	35	1	0	0	0	0	0	0	0	0	0	0
59	0	0	0	0	0	0	0	0	0	0	0	0	0	21	0	0	0	0	0	0	0	1	0	0	0
60	0	1	0	1	0	0	0	0	0	.	.	.	.	27	0	0	0	0	0	0	0	0	0	0	0
61	0	0	0	0	0	0	0	0	0	.	.	.	.	19	.	0	0	0	0	0	1	0	0	0	0
62	0	0	0	0	0	0	0	0	0	1	0	1	1	26	0	0	0	0	0	0	1	1	0	1	0
63	0	0	0	0	0	0	0	0	0	0	0	0	0	26	0	0	0	0	0	0	0	1	1	1	0
64	0	0	0	0	0	0	0	0	0	0	0	0	0	25	0	0	0	0	0	0	0	1	1	0	0
65	0	0	0	0	0	0	0	0	0	.	.	.	.	26	1	0	0	0	0	0	0	1	0	0	0
66	0	0	0	0	0	0	0	0	0	.	.	.	.	26	.	0	0	0	0	0	0	0	1	0	0
67	0	0	0	0	0	.	.	.	.	.	.	.	.	37	.	0	0	0	0	0	0	0	1	0	0
68	0	0	0	0	0	.	.	.	.	.	.	.	.	38	1	0	0	0	0	1	0	1	0	0	0
69	0	0	0	0	0	0	0	0	0	.	.	.	.	36	0	0	0	0	0	0	0	1	0	0	0
70	0	0	0	0	0	0	0	0	0	0	0	0	0	19	0	1	1	0	0	1	0	0	0	0	0
71	0	0	0	0	0	0	0	0	0	.	.	.	.	39	1	0	0	0	0	0	0	1	0	0	0
72	0	0	0	0	0	0	0	0	0	0	0	0	0	18	0	1	0	0	0	0	1	1	0	0	0
73	0	0	0	0	0	0	0	0	0	1	0	1	0	28	0	0	0	0	0	0	1	0	0	0	0
74	0	0	0	0	0	0	0	0	0	0	0	0	0	26	1	1	0	0	0	0	1	0	0	1	0
75	1	0	0	0	0	1	1	0	1	1	0	0	1	20	1	0	0	0	0	0	0	0	0	0	0
76	0	0	0	0	0	0	0	0	0	.	.	.	.	26	1	0	0	0	0	0	0	0	0	1	0
77	1	1	0	1	0	0	0	0	0	.	.	.	.	30	1	0	0	0	0	0	1	1	0	0	0
78	0	0	0	0	0	0	0	0	0	0	0	0	0	31	0	1	0	0	0	0	0	1	0	1	0
79	0	0	0	0	0	0	0	0	0	.	.	.	.	18	.	0	0	0	0	0	0	1	0	0	0
80	0	0	0	0	0	0	0	0	0	.	.	.	.	29	.	0	0	0	0	0	0	1	0	0	0
81	0	0	0	0	0	0	0	0	0	.	.	.	.	26	0	0	0	0	0	0	0	0	0	0	0
82	0	0	0	0	0	0	0	0	0	0	0	0	0	26	0	1	0	1	0	0	1	1	0	0	0
83	0	0	0	0	0	0	0	0	0	.	.	.	.	25	.	0	0	0	0	0	0	0	0	0	1
84	0	0	0	0	0	.	.	.	.	.	.	.	.	27	.	0	0	0	0	0	1	1	0	1	0
85	0	0	0	0	0	.	.	.	.	.	.	.	.	28	1	0	0	1	0	0	1	1	0	1	0
86	1	0	0	0	0	0	0	0	0	0	0	0	0	38	0	0	0	0	0	1	0	1	0	0	0
87	0	0	0	0	0	0	0	0	0	.	.	.	.	29	1	0	0	0	0	0	0	0	0	0	0
88	0	0	0	0	0	0	0	0	0	0	0	0	0	31	0	0	0	0	0	0	1	1	0	0	0
89	0	0	0	0	0	0	0	0	0	.	.	.	.	29	.	0	0	0	0	0	0	0	0	0	0
90	1	1	0	0	1	0	0	0	0	.	.	.	.	23	.	0	0	1	0	0	0	0	0	0	0
91	0	1	0	0	1	1	0	1	0	0	0	0	0	28	0	0	0	0	0	0	1	1	0	0	0
92	1	1	0	0	1	0	0	0	0	.	.	.	.	30	0	0	0	0	0	0	1	1	0	1	0
93	.	0	0	0	0	.	.	.	.	.	.	.	.	18	0	0	0	0	0	0	0	0	0	0	0
94	1	0	0	0	0	0	0	0	0	0	0	0	0	26	0	0	0	0	0	0	1	0	0	0	0
95	0	0	0	0	0	0	0	0	0	0	0	0	0	21	0	0	0	0	0	0	0	0	0	0	0
96	0	0	0	0	0	0	0	0	0	0	0	0	0	31	0	0	0	0	0	1	1	0	0	0	0
97	0	0	0	0	0	0	0	0	0	.	.	.	.	25	1	0	0	0	0	0	0	1	0	0	0
98	0	0	0	0	0	.	.	.	.	.	.	.	.	23	0	0	0	0	0	1	0	0	0	0	0
99	0	0	0	0	0	.	.	.	.	.	.	.	.	24	0	0	0	0	0	0	1	0	0	1	0
100	0	0	0	0	0	0	0	0	0	0	0	0	0	35	1	0	0	0	0	0	1	1	0	0	0
101	0	0	0	0	0	0	0	0	0	.	.	.	.	27	0	0	0	0	0	0	1	0	0	0	0
102	0	0	0	0	0	0	0	0	0	0	0	0	0	28	0	0	0	0	0	0	0	0	0	0	0
103	0	0	0	0	0	0	0	0	0	0	0	0	0	31	1	0	0	0	0	0	0	1	0	0	0
104	0	0	0	0	0	0	0	0	0	1	0	0	1	37	1	1	0	0	0	0	0	1	0	0	0
105	0	0	0	0	0	.	.	.	.	.	.	.	.	25	0	0	0	0	0	0	1	1	0	0	0
106	0	0	0	0	0	0	0	0	0	0	0	0	0	26	1	0	0	0	1	0	0	1	0	0	0
107	1	0	0	0	0	0	0	0	0	0	0	0	0	38	1	1	0	0	0	1	0	1	0	0	0
108	0	0	0	0	0	0	0	0	0	0	0	0	0	38	0	1	0	0	0	1	0	0	0	0	0
109	0	0	0	0	0	0	0	0	0	.	.	.	.	37	0	0	0	0	0	1	0	0	0	0	0
110	0	0	0	0	0	0	0	0	0	0	0	0	0	25	0	1	0	0	0	0	0	1	0	0	0
111	1	1	0	1	0	1	1	1	0	1	1	1	1	24	0	0	0	0	0	0	1	0	0	0	0
112	0	0	0	0	0	.	.	.	.	.	.	.	.	25	0	0	0	0	1	0	0	1	0	0	0
113	0	0	0	0	0	0	0	0	0	.	.	.	.	23	0	0	0	0	0	0	0	0	0	0	0
114	0	1	0	1	0	1	1	0	1	0	0	0	0	24	1	1	0	0	0	0	1	1	0	0	0
115	0	0	0	0	0	0	0	0	0	.	.	.	.	25	0	0	0	0	0	0	1	1	0	0	0
116	0	0	0	0	0	.	.	.	.	.	.	.	.	27	1	0	0	0	0	0	1	0	0	0	0
117	0	0	0	0	0	0	0	0	0	.	.	.	.	28	0	0	0	0	0	0	0	0	0	0	0
118	0	0	0	0	0	0	0	0	0	0	0	0	0	31	1	0	0	0	0	0	0	0	0	0	0
119	0	0	0	0	0	0	0	0	0	0	0	0	0	37	0	0	0	0	0	1	1	1	0	0	0
120	0	0	0	0	0	0	0	0	0	0	0	0	0	25	1	0	0	0	0	0	0	1	0	0	0
121	1	0	0	0	0	0	0	0	0	1	0	1	0	23	0	0	0	0	0	0	0	0	0	0	0
122	0	0	0	0	0	0	0	0	0	0	0	0	0	26	0	0	0		0	0	0	1	0	0	0
123	1	0	0	0	0	0	0	0	0	.	.	.	.	25	.	0	0	0	1	0	0	0	0	0	0
124	1	1	0	1	1	1	1	0	0	1	0	1	1	25	1	0	0	0	0	0	1	1	0	0	0
125	0	0	0	0	0	0	0	0	0	0	0	0	0	26	0	0	0	0	0	0	1	0	0	0	0
126	1	0	0	0	0	1	0	0	1	1	0	1	0	31	0	0	0	0	0	0	0	1	0	1	0
127	0	0	0	0	0	0	0	0	0	0	0	0	0	27	1	0	0	0	0	0	1	1	0	0	0
128	1	1	0	1	1	1	1	0	0	1	1	1	1	33	0	0	0	0	0	0	1	0	0	0	0
129	0	0	0	0	0	.	.	.	.	.	.	.	.	26	0	0	0	1	0	0	0	0	0	0	0
130	0	0	0	0	0	0	0	0	0	0	0	0	0	31	.	0	0	0	1	1	0	1	0	0	0
131	0	0	0	0	0	.	.	.	.	.	.	.	.	18	0	0	0	0	0	0	0	1	0	0	0
132	0	0	0	0	0	0	0	0	0	.	.	.	.	25	0	0	0	0	0	0	0	1	0	0	0

## Sheet: Tables 3 & 4
Id	CongZIKA	Neonatal demise	NICU admission	HC at birth (cm)	HC at 1m (cm)	HC at 2m (cm)	HC at 1y (cm)	HC at 2y (cm)	HC at 3y (cm)	Birthweight (g)	Weight at 1m (kg)	Weight at 2m (Kg)	Weight at 1y (kg)	Weight at 2y (Kg)	Weight at 3y (Kg)	Structural brain anomalies	Cortical development anomaly	Corpus callosum anomaly	Calcifications or cystic lesions	Posterior fossa anomaly	Ventriculomegaly	Microphtalmy	Fundoscopy	Abnormal OAE	Neurological symptoms at 2m	Arthrogryposis	Hypertonia	Dysphagia / swallowing disorders	Seizures	Neurologic impairments at 2y	Cerebral palsy at 2y	Severe dystonia or tremors at 2y	Seizures at 2y	Delay in motor acquisitions	Age at sitting position (m)	Age at walking (m)	Neurosensory alterations	Impaired response to visual stimuli	Impaired response to auditory stimuli	Neurodevelopment <-2SD at 3y	Motor domain <-2SD	Congitive domain <-2SD	Socio-affective domain <-2SD
1	1	1	1	31	.	.	.	.	.	1910	.	.	.	.	.	1	1	1	1	1	1	1	.	.	1	1	0	1	0	.	.	.	.	.	.	.	.	.	.	.	.	.	.
2	0	0	0	31	34	37	43	46	.	2730	3.7	4.9	9.7	12.1	.	0	0	0	0	0	0	0	.	.	0	0	0	0	0	0	0	0	0	0	7	10	0	0	0	.	.	.	.
3	0	0	0	33	36	37	43	46	50	2435	3.5	4.9	9.2	11.9	14.5	1	0	1	0	0	1	0	0	0	0	0	0	0	0	1	0	0	1	0	6	12	0	0	0	0	0	0	0
4	0	0	1	34	36	37	44	47	.	2680	3.6	6.5	10	12	.	0	0	0	0	0	0	0	.	.	0	0	0	0	0	0	0	0	0	0	8	13	0	0	0	.	.	.	.
5	0	0	0	33.5	38	39	45	48	51	3405	3.5	5.4	9.3	10.7	14.1	0	0	0	0	0	0	0	.	.	0	0	0	0	0	0	0	0	0	0	6	9	0	0	0	0	0	0	0
6	0	0	0	37	40	41	47	50	.	4620	5.4	6.5	10.1	12.4	.	0	0	0	0	0	0	0	.	.	0	0	0	0	0	0	0	0	0	0	7	9	0	0	0	.	.	.	.
7	0	0	0	36	37	37	46	49	.	3310	3.8	5.2	10.6	12.9	.	0	0	0	0	0	0	0	.	.	0	0	0	0	0	0	0	0	0	0	6	14	0	0	0	.	.	.	.
8	0	0	1	34	39	40	48	51	52	2765	2.9	4.1	9.7	11.8	14.3	0	0	0	0	0	0	0	.	0	0	0	0	0	0	0	0	0	0	0	4	11	0	0	0	0	0	0	0
9	0	0	0	33	37	38	44	47	50	3610	4.6	5.8	10.3	13	.	0	0	0	0	0	0	0	.	.	0	0	0	0	0	0	0	0	0	0	6	15	0	0	0	.	.	.	.
10	0	0	0	33	38	39	41	44	45	2960	3.8	4.9	11	14.6	17.6	0	0	0	0	0	0	0	0	0	0	0	0	0	0	0	0	0	0	0	9	17	0	0	0	0	0	0	0
11	0	0	0	33	37	39	44	47	54	2660	3.4	4.6	10.4	14	16.4	0	0	0	0	0	0	0	0	0	0	0	0	0	0	0	0	0	0	0	9	17	0	0	0	0	0	0	0
12	0	0	1	31	34	36	41	44	.	2120	2.9	3.8	6.4	9.4	.	0	0	0	0	0	0	0	.	.	0	0	0	0	0	0	0	0	0	0	6	16	0	0	0	.	.	.	.
13	0	0	0	30	33	35	41	44	.	2425	3.3	4.8	8.6	10.8	.	0	0	0	0	0	0	0	.	.	0	0	0	0	0	0	0	0	0	0	6	11	0	0	0	.	.	.	.
14	0	0	0	36	37	38	43	.	.	3265	3.8	4.9	9	.	.	0	0	0	0	0	0	0	.	.	0	0	0	0	0	.	.	.	.	.	8	.	.	0	0	.	.	.	.
15	0	0	0	36	37	38	.	.	.	3430	4.4	5.4	.	.	.	0	0	0	0	0	0	0	.	.	0	0	0	0	0	.	.	.	.	.	.	.	.	.	.	.	.	.	.
16	0	0	0	34	35	36	.	.	.	4040	4.9	5.9	.	.	.	0	0	0	0	0	0	0	0	0	0	0	0	0	0	.	.	.	.	.	.	.	.	.	.	.	.	.	.
17	0	0	0	33.5	39	40	46	49	.	2840	3.8	5.1	9.4	11.7	.	0	0	0	0	0	0	0	.	.	0	0	0	0	0	0	0	0	0	0	6	13	0	0	0	.	.	.	.
18	0	0	1	31	35	36	42	45	.	2225	2.9	4.2	8.8	12.4	.	0	0	0	0	0	0	0	.	.	0	0	0	0	0	0	0	0	0	0	5	9	0	0	0	.	.	.	.
19	0	0	1	32	37	39	44	47	50	1930	2.8	4.1	8.7	12.6	14.1	0	0	0	0	0	0	0	.	.	0	0	0	0	0	0	0	0	0	0	6	12	0	0	0	0	0	0	0
20	0	0	0	35	37.5	40	47	50	.	3610	4.37	5.5	10.2	11.8	.	0	0	0	0	0	0	0	.	.	0	0	0	0	0	0	0	0	0	0	7	11	0	0	0	.	.	.	.
21	0	0	0	34	37	39	49	52	54	3640	4	4.1	11	12.1	14.3	0	0	0	0	0	0	0	.	.	0	0	0	0	0	0	0	0	0	0	5	12	0	0	0	0	0	0	0
22	.	0	0	33	.		.	.	.	2665	.	.	.	.	.	.	.	.	.	.	.	.	.	.	.	.	.	.	.	.	.	.	.	.	.	.	.	.	.	.	.	.	.
23	0	0	0	30	34	36	45	48	52	2390	3.2	4.3	8.1	10.4	13.9	0	0	0	0	0	0	0	.	.	0	0	0	0	0	0	0	0	0	0	6	10	0	0	0	0	0	0	0
24	0	0	0	33.5	36	39	46	49	50	3070	4.2	5.3	11.5	14.7	16.9	0	0	0	0	0	0	0	.	.	0	0	0	0	0	0	0	0	0	0	6	8	0	0	0	0	0	0	0
25	.	0	0	36	.		.	.	.	3075	.	.	.	.	.	.	.	.	.	.	.	.	.	.	.	.	.	.	.	.	.	.	.	.	.	.	.	.	.	.	.	.	.
26	1	0	0	35	36	37	41	44	51	2965	3.5	5	10.1	12.4	15	0	0	0	0	0	0	0	Subretinal hemorrhage	0	0	0	0	0	0	1	0	1	1	1	14	18	0	0	0	1	0	1	0
27	0	0	0	34.5	36	41	48	51	.	3100	3.87	5	10.3	11.9	.	0	0	0	0	0	0	0	0	0	0	0	0	0	0	0	0	0	0	0	4	10	0	0	0	.	.	.	.
28	1	0	0	34	37	38	.	.	.	2950	3.7	4.6	.	.	.	0	0	0	0	0	0	0	.	.	0	0	0	0	0	.	.	.	.	.	.	.	.	.	.	.	.	.	.
29	1	0	1	31	33	34	.	.	.	2160	3	4.5	.	.	.	0	0	0	0	0	0	0	.	0	0	0	0	0	0	.	.	.	.	.	.	.	.	.	.	.	.	.	.
30	0	0	1	35	39	42	48	51	.	3520	4.6	5.8	10.9	13.5	.	0	0	0	0	0	0	0	.	.	0	0	0	0	0	0	0	0	0	0	4	13	0	0	0	.	.	.	.
31	0	0	1	33	36.5	40	47	50	52	3270	3.6	4.7	8.6	11.6	12.3	1	0	1	0	0	0	0	Subretinal hemorrhage	.	0	0	0	0	0	1	0	1	1	0	6	12	1	0	1	1	0	0	1
32	0	0	0	34	38	41	46	49	53	2370	3.5	4.6	8.3	10.9	12.8	0	0	0	0	0	0	0	.	.	0	0	0	0	0	0	0	0	0	0	6	12	0	0	0	0	0	0	0
33	0	0	0	33	37	40	45	48	.	3305	4.3	5.5	8.2	10.8	.	0	0	0	0	0	0	0	0	0	0	0	0	0	0	0	0	0	0	0	6	14	0	0	0	.	.	.	.
34	0	0	0	31	33	35	41	44	.	2330	3	4.2	7.9	12	.	0	0	0	0	0	0	0	.	.	0	0	0	0	0	0	0	0	0	0	7	15	0	0	0	.	.	.	.
35	0	0	1	30	34	36	42	45	48	2250	3.1	4.2	8	11.2	13.5	0	0	0	0	0	0	0	.	.	0	0	0	0	0	0	0	0	0	0	7	10	0	0	0	0	0	0	0
36	0	0	0	35	37	38	43	46	.	3215	4.2	5.4	9.9	13.8	.	0	0	0	0	0	0	0	0	0	0	0	0	0	0	0	0	0	0	0	5	11	0	0	0	.	.	.	.
37	0	0	1	33	35	37	44	47	.	3480	4.3	5.7	10.4	13	.	0	0	0	0	0	0	0	.	0	0	0	0	0	0	0	0	0	0	0	4	13	0	0	0	.	.	.	.
38	0	0	0	33	34	36	42	45	.	3620	4.5	5.8	10.5	13.7	.	0	0	0	0	0	0	0	.	.	0	0	0	0	0	0	0	0	0	0	6	12	0	0	0	.	.	.	.
39	0	0	0	36	37	39	44	47	51.5	3665	4.7	5.9	11.1	13.8	19.4	0	0	0	0	0	0	0	.	.	0	0	0	0	0	0	0	0	0	0	5	11	0	0	0	0	0	0	0
40	0	0	0	32	34	35	41	48	50	2825	4	6	10	13	15.5	0	0	0	0	0	0	0	0	0	0	0	0	0	0	0	0	0	0	0	4	10	0	0	0	0	0	0	0
41	0	0	0	33	35	36	45	48	.	2595	3.4	4.5	8.7	12.1	.	0	0	0	0	0	0	0	.	.	0	0	0	0	0	0	0	0	0	0	8	10	0	0	0	.	.	.	.
42	0	0	0	36	36	37	46	48	51	3795	4.56	5.5	10.7	12.4	15.8	0	0	0	0	0	0	0	0	0	0	0	0	0	0	0	0	0	0	0	6	12	0	0	0	0	0	0	0
43	0	0	0	34	35	36	44	48	.	3380	4	4.8	9.4	11.8	.	0	0	0	0	0	0	0	.	0	0	0	0	0	0	0	0	0	0	0	8	13	0	0	0	.	.	.	.
44	0	0	0	34	35	36	46	48	.	3485	4.5	5.8	10.9	13	.	0	0	0	0	0	0	0	0	0	0	0	0	0	0	0	0	0	0	0	8	11	0	0	0	.	.	.	.
45	0	0	0	35	37	38	48	49	53	3305	4.2	5.2	10.4	12	16.2	0	0	0	0	0	0	0	0	0	0	0	0	0	0	0	0	0	0	0	6	11	0	0	0	0	0	0	0
46	0	0	0	34	36	38	47	50	.	3395	4.3	5.4	10.5	13.1	.	0	0	0	0	0	0	0	.	.	0	0	0	0	0	0	0	0	0	0	7	12	0	0	0	.	.	.	.
47	0	0	0	34	36	37	48	51	.	2705	3.9	4.2	8.2	10.8	.	0	0	0	0	0	0	0	.	.	0	0	0	0	0	0	0	0	0	0	7	10	0	0	0	.	.	.	.
48	0	0	0	35	37	38	46	49	50	3665	4.5	5	9	11.6	13.8	0	0	0	0	0	0	0	0	0	0	0	0	0	0	0	0	0	0	0	8.5	12	0	0	0	0	0	0	0
49	0	0	0	35	38	38	49	52	.	3945	4.9	4.5	8.3	10.7	.	0	0	0	0	0	0	0	.	0	0	0	0	0	0	0	0	0	0	0	4	11	0	0	0	.	.	.	.
50	0	0	0	36	39	42	46	49	.	4305	4.3	5.5	8.7	11.2	.	0	0	0	0	0	0	0	.	.	0	0	0	0	0	0	0	0	0	0	4	17	0	0	0	.	.	.	.
51	0	0	0	34.5	37	38	.	.	.	3250	4.3	5.6	.	.	.	0	0	0	0	0	0	0	.	.	0	0	0	0	0	.	.	.	.	.	.	.	.	.	.	.	.	.	.
52	0	0	0	34.5	37	38	45	46	48	3610	4.7	5.9	10.9	13.7	17.5	0	0	0	0	0	0	0	0	0	0	0	0	0	0	0	0	0	0	0	7	14	0	0	0	1	0	0	1
53	0	0	0	35.5	39	40	44	47	50	3500	4.4	5.7	11	13	16.7	0	0	0	0	0	0	0	.	0	0	0	0	0	0	0	0	0	0	0	7	12	0	0	0	1	0	0	1
54	1	0	0	35.5	37	38	43	45	50	3190	3.9	5	9	11.5	14.2	0	0	0	0	0	0	0	.	0	0	0	0	0	0	0	0	0	0	0	5.5	11	0	0	0	0	0	0	0
55	0	0	0	38	40	42	47	50	.	3550	4.3	5.8	10.3	12.7	.	0	0	0	0	0	0	0	.	.	0	0	0	0	0	0	0	0	0	0	5	9	0	0	0	.	.	.	.
56	0	0	0	32.5	35	36	44	47	48	3530	4.4	6	11.1	13.4	15.7	0	0	0	0	0	0	0	0	0	0	0	0	0	0	0	0	0	0	0	5	8	0	0	0	0	0	0	0
57	0	0	0	35	37	37	45	48	49	3518	4.7	4.5	8.6	11.8	14.7	0	0	0	0	0	0	0	0	0	0	0	0	0	0	0	0	0	0	0	8	12	0	0	0	0	0	0	0
58	0	0	0	35	38	40	48	51		2225	3	4.1	8.1	11.5	14.1	0	0	0	0	0	0	0	.	.	0	0	0	0	0	1	0	1	0	0	8	11	0	0	0	1	1	1	1
59	0	0	0	33	37	38	47	48	51	3118	3.8	6	11.2	15	16	0	0	0	0	0	0	0	0	0	0	0	0	0	0	0	0	0	0	0	6	12	0	0	0	0	0	0	0
60	0	0	0	33	36.5	39	48	51	.	2485	4.3	5.6	9.8	11.9	.	1	0	0	1	0	0	0	0	0	0	0	0	0	0	0	0	0	0	0	7	13	0	0	0	.	.	.	.
61	0	0	1	32	36	38	49	52	.	2625	3.4	4.7	8.5	11.4	.	0	0	0	0	0	0	0	.	0	0	0	0	0	0	0	0	0	0	0	8	11	0	0	0	.	.	.	.
62	0	0	0	34	38	39	46	49	50	3195	4.2	5.8	11.4	14.2	16	0	0	0	0	0	0	0	.	.	0	0	0	0	0	0	0	0	0	0	6	12	0	0	0	1	0	1	1
63	0	0	0	33	38.5	42	47	48	49	3780	4.9	5.3	11.1	13.9	15.2	0	0	0	0	0	0	0	.	.	0	0	0	0	0	0	0	0	0	0	6	12	0	0	0	0	0	0	0
64	0	0	0	32	35	36	43	45	50	3185	4.2	5.8	11.7	12.6	13.4	0	0	0	0	0	0	0	0	0	0	0	0	0	0	0	0	0	0	0	4	8	0	0	0	0	0	0	0
65	0	0	0	35	38	40	45	46	.	3735	5	6.3	12.4	14.5	.	0	0	0	0	0	0	0	.	0	0	0	0	0	0	0	0	0	0	0	5	7	0	0	0	.	.	.	.
66	0	0	0	32.5	36	38	43	47	.	2955	3.8	4.9	10.1	12	.	0	0	0	0	0	0	0	0	0	0	0	0	0	0	0	0	0	0	0	5	9	0	0	0	.	.	.	.
67	0	0	0	34	36	37	.	.	.	3075	4	5.2	.	.	.	0	0	0	0	0	0	0	.	.	0	0	0	0	0	.	.	.	.	0	.	.	.	.	.	.	.	.	.
68	0	0	0	35	37	38	.	.	.	3580	4.6	.	.	.	.	0	0	0	0	0	0	0	.	.	0	0	0	0	0	.	.	.	.	0	.	.	.	0	0	.	.	.	.
69	0	0	0	35	38	39	46		.	3090	4	5.4	8.9		.	0	0	0	0	0	0	0	.	0	0	0	0	0	0	0	0	0	0	0	7	11	0	0	0	.	.	.	.
70	0	0	0	33	36	37	44	46.5	48.5	2705	3.5	4.2	8.5	11	12.6	0	0	0	0	0	0	0	0	0	0	0	0	0	0	0	0	0	0	0	6	14	0	0	0	0	0	0	0
71	0	0	1	34	37	38	47	49	.	3495	4.4	5.7	9.3	13.4	.	0	0	0	0	0	0	0	0	0	0	0	0	0	0	0	0	0	0	0	6	9	0	0	0	.	.	.	.
72	0	0	0	34	35	36	44	47	48	3485	4.5	5.9	11.1	12.5	15	0	0	0	0	0	0	0	.	.	0	0	0	0	0	0	0	0	0	0	6	13	0	0	0	0	0	0	0
73	0	0	0	34	34	36	44	47	51	3565	4.7	5	10	12	14	0	0	0	0	0	0	0	.	.	0	0	0	0	0	0	0	0	0	0	4	10	0	0	0	1	0	1	0
74	0	0	0	30	33	35	43	46	51	3180	4.2	5.4	10.8	13	15.4	0	0	0	0	0	0	0	.	.	0	0	0	0	0	0	0	0	0	0	6	12	0	0	0	0	0	0	0
75	1	0	0	33	37	39	45	48	51	2950	3.4	4.6	8.8	11.3	14.8	1	1	1	1	1	1	0	Subretinal hemorrhage, chorioretinal lacunae	1	0	0	0	0	0	1	1	0	0	0	6	10	1	1	1	1	0	0	1
76	0	0	0	32	37	39	42	45	.	3720	4.8	6.3	12.1		.	0	0	0	0	0	0	0	.	.	0	0	0	0	0	0	0	0	0	0	7	11	0	0	0	.	.	.	.
77	1	0	0	31	34	37	44	50	.	2630	3.2	4.7	11.3	12.2	.	1	0	0	1	0	0	0	0	0	0	0	0	0	0	0	0	0	0	0	6	11	0	0	0	.	.	.	.
78	0	0	0	35	37	36	45	48	50	3070	4.2	6	11.8	13.2	15	0	0	0	0	0	0	0	0	0	0	0	0	0	0	0	0	0	0	0	9	12	0	0	0	0	0	0	0
79	0	0	0	34	38	38	46	49	.	3095	4.6	6.2	12.4	10.3	.	0	0	0	0	0	0	0	0	0	0	0	0	0	0	0	0	0	0	0	5	11	0	0	0	.	.	.	.
80	0	0	0	33	37	38	47	48	.	2810	3.7	4.8	8.9	11	.	0	0	0	0	0	0	0	.	.	0	0	0	0	0	0	0	0	0	0	8	11	0	0	0	.	.	.	.
81	0	0	0	32	37	38	47	49	.	2815	3.6	4.7	8.8	10.8	.	0	0	0	0	0	0	0	.	.	0	0	0	0	0	0	0	0	0	0	4	12	0	0	0	.	.	.	.
82	0	0	0	31	36	36	46	48	50	2695	4.5	4.8	9.8	11.6	13.6	0	0	0	0	0	0	0	0	0	0	0	0	0	0	0	0	0	0	0	4	8	0	0	0	0	0	0	0
83	0	0	1	29	33	34	42	44	.	2605	3.5	4.8	8.1	12.7	.	0	0	0	0	0	0	0	.	.	0	0	0	0	0	0	0	0	0	0	9	13	0	0	0	.	.	.	.
84	0	0	0	30	34	36	.	.	.	2875	3.9	5.2	.	.	.	0	0	0	0	0	0	0	.	.	0	0	0	0	0	.	.	.	.	.	.	.	.	.	.	.	.	.	.
85	0	0	0	34	39	42	.	.	.	3980	4.8	6.2	.	.	.	0	0	0	0	0	0	0	.	.	0	0	0	0	0	.	.	.	.	.	.	.	.	.	.	.	.	.	.
86	1	0	0	33	35	37	43	46	49	3310	4	5	9.8	13.1	20	0	0	0	0	0	0	0	.	0	0	0	0	0	0	0	0	0	0	0	7	8	0	0	0	0	0	0	0
87	0	0	0	35	37	38	47	49	.	3390	4.2	5.1	9.8	11.9	.	0	0	0	0	0	0	0	.	.	0	0	0	0	0	0	0	0	0	0	6	11	0	0	0	.	.	.	.
88	0	0	0	32	36	39	47	49	50	3180	4.1	5.2	10	12.6	13	0	0	0	0	0	0	0	0	0	0	0	0	0	0	0	0	0	0	0	6	12	0	0	0	0	0	0	0
89	0	0	0	31	36	37	48	51	.	3150	4.2	5	10.2	12.9	.	0	0	0	0	0	0	0	.	.	0	0	0	0	0	0	0	0	0	0	9	10	0	0	0	.	.	.	.
90	1	0	0	31.5	36	38	44	47	.	2910	3.8	4.7	10.6	13.8	.	0	0	0	0	0	0	0	0	0	1	0	1	0	0	0	0	0	0	0	5	11	0	0	0	.	.	.	.
91	0	0	1	37	36	37	48	51	52	3490	4.5	5.7	12	14	16.8	0	0	0	0	0	0	0	.	.	1	0	0	0	1	0	0	0	0	1	11	15	0	0	0	0	0	0	0
92	1	0	0	34	37	39	45	49	.	2675	4.1	4.9	10.7	13.9	.	0	0	0	0	0	0	0	0	0	1	0	1	0	0	0	0	0	0	0	6	10	0	0	0	.	.	.	.
93	.	0	0	33	.		.	.	.	3030	.	.	.	.	.	.	.	.	.	.	.	.	.	.	.	.	.	.	.	.	.	.	.	.	.	.	.	.	.	.	.	.	.
94	1	0	0	32	38	39	44	48	51	2970	3.8	6.2	10	12.8	16.9	0	0	0	0	0	0	0	.	.	0	0	0	0	0	0	0	0	0	0	6	11	0	0	0	0	0	0	0
95	0	0	0	34	38	38	46	49	50	3115	4.2	5.2	9.2	11	13.2	0	0	0	0	0	0	0	0	0	0	0	0	0	0	0	0	0	0	0	5.5	11	0	0	0	0	0	0	0
96	0	0	0	33	37	38	49	51	50.5	3530	4.4	3.5	12.9	14.8	17.2	0	0	0	0	0	0	0	0	0	0	0	0	0	0	0	0	0	0	0	6	10	0	0	0	0	0	0	0
97	0	0	0	35.5	38	40	50	53	.	3500	4.5	5.7	12.7	13.9	.	0	0	0	0	0	0	0	.	.	0	0	0	0	0	0	0	0	0	0	8	11	0	0	0	.	.	.	.
98	0	0	0	33	35	36	.	.	.	3220	3.8	4.9	.	.	.	0	0	0	0	0	0	0	.	.	0	0	0	0	0	.	.	.	.	.	.	.	.	.	.	.	.	.	.
99	0	0	0	33	37	39	.	.	.	2455	3.4	4.6	.	.	.	0	0	0	0	0	0	0	.	.	0	0	0	0	0	.	.	.	.	.	.	.	.	.	.	.	.	.	.
100	0	0	0	33	34	36	45	48	49	2940	3.8	4.7	11.2	13.3	15.2	0	0	0	0	0	0	0	.	.	0	0	0	0	0	0	0	0	0	0	5	7	0	0	0	0	0	0	0
101	0	0	0	31	39	40	50	53	.	2570	3.6	5.5	10.4	12.5	.	0	0	0	0	0	0	0	.	.	0	0	0	0	0	0	0	0	0	0	6	13	0	0	0	.	.	.	.
102	0	0	1	34	36	38	47	50	52	2590	3.5	4.2	10.8	12.8	14.1	0	0	0	0	0	0	0	.	.	0	0	0	0	0	0	0	0	0	0	7	12	0	0	0	0	0	0	0
103	0	0	0	33	36	36	47	50	52	3130	4.2	4.5	12	13.7	15.3	0	0	0	0	0	0	0	.	.	0	0	0	0	0	0	0	0	0	0	8	12	0	0	0	0	0	0	0
104	0	0	0	33	38	39	47.5	49	51	2890	3.6	6	11	13.5	16	0	0	0	0	0	0	0	0	0	0	0	0	0	0	0	0	0	0	0	6	11	0	0	0	1	0	0	1
105	0	0	0	33	36	37	.	.	.	3290	4.1	5.2	.	.	.	0	0	0	0	0	0	0	0	0	0	0	0	0	0	.	.	.	.	.	.	.	.	.	.	.	.	.	.
106	0	0	0	34	37	41	49	52	52	3360	4.8	6	10.5	11.8	12.9	0	0	0	0	0	0	0	0	0	0	0	0	0	0	0	0	0	0	0	5	10	0	0	0	0	0	0	0
107	1	0	0	33	38	38	44	46	50	2790	3.7	5.3	10.7	12.3	15.2	0	0	0	0	0	0	0	.	.	0	0	0	0	0	0	0	0	0	0	5	8	0	0	0	0	0	0	0
108	0	0	0	33	39	39	48	51	53	3450	4.3	6.4	10.6	12.8	13.4	0	0	0	0	0	0	0	.	.	0	0	0	0	0	0	0	0	0	0	4	12	0	0	0	0	0	0	0
109	0	0	0	32	38	40	46	49	.	3035	4.1	5.2	9.4	12.1	.	0	0	0	0	0	0	0	.	.	0	0	0	0	0	0	0	0	0	0	7	12	0	0	0	.	.	.	.
110	0	0	0	33	36	37	45	48	47	3040	3.9	4.5	8.9	11.5	12	0	0	0	0	0	0	0	0	0	0	0	0	0	0	0	0	0	0	0	6	7	0	0	0	0	0	0	0
111	1	0	0	33	33	38	43	45	49	2810	3.8	4.8	9.4	11.8	14.4	1	0	1	0	0	0	0	.	.	0	0	0	0	0	1	0	0	1	1	24	24	0	0	0	1	1	1	1
112	0	0	0	34	36	37	.	.	.	3625	4.6	5.7	.	.	.	0	0	0	0	0	0	0	.	.	0	0	0	0	0	.	.	.	.	.	.	.	.	.	.	.	.	.	.
113	0	0	0	33	36	38	44	47	.	3120	4.2	5.4	9.9	11.8	.	0	0	0	0	0	0	0	.	.	0	0	0	0	0	0	0	0	0	0	5	10	0	0	0	.	.	.	.
114	0	0	0	33	36	38	44	47	53	3320	4.3	5.8	13	14.2	15.6	0	0	0	0	0	0	0	Macula atrophy, chorioretinal lacunae	1	0	0	0	0	0	1	0	1	0	0	4	12	1	1	0	0	0	0	0
115	0	0	0	32	37	38	47	50	.	3025	4	5.2	10.6	10.8	.	0	0	0	0	0	0	0	0	0	0	0	0	0	0	0	0	0	0	0	6	11	0	0	0	.	.	.	.
116	0	0	0	31	33	35	.	.	.	3370	4.3	5.5	.	.	.	0	0	0	0	0	0	0	.	.	0	0	0	0	0	.	.	.	.	.	.	.	.	.	.	.	.	.	.
117	0	0	0	32.5	37	40	46	48	.	2446	2.4	3.5	7.6	9.9	.	0	0	0	0	0	0	0	.	.	0	0	0	0	0	0	0	0	0	0	7	13	0	0	0	.	.	.	.
118	0	0	0	30	39	41	44	47	51	2755	3.8	4.8	9	12.2	15	0	0	0	0	0	0	0	.	.	0	0	0	0	0	0	0	0	0	0	6	12	0	0	0	0	0	0	0
119	0	0	0	33	38	38	47	51	53	3255	4.2	5	10	12.6	13.9	0	0	0	0	0	0	0	0	0	0	0	0	0	0	0	0	0	0	0	6.5	12	0	0	0	0	0	0	0
120	0	0	0	32.5	39	42	48	51	52	2710	4	5.2	10.7	12.8	14.7	0	0	0	0	0	0	0	.	.	0	0	0	0	0	0	0	0	0	0	6	9	0	0	0	0	0	0	0
121	1	0	0	32	36	40	46	49	53	2900	3.9	5	8.9	11.7	14.3	0	0	0	0	0	0	0	0	0	0	0	0	0	0	0	0	0	0	0	8	12.5	0	0	0	1	0	1	0
122	0	0	0	34	36.5	38	46	49	50	3330	4.5	5.6	11.4	13.5	15.7	0	0	0	0	0	0	0	.	.	0	0	0	0	0	0	0	0	0	0	8	10	0	0	0	0	0	0	0
123	1	0	0	34.5	39	36	43	46	.	2980	3.7	4.4	11.2	13.2	17.5	0	0	0	0	0	0	0	.	.	0	0	0	0	0	0	0	0	0	0	8	12	0	0	0	.	.	.	.
124	1	0	0	32.5	38	40	47	48	50	3100	3.8	5	10	12.6	14.2	1	1	1	1	1	1	0	0	0	1	0	1	0	1	1	0	1	1	0	5	12	0	0	0	1	0	1	1
125	0	0	0	33	36.5	40	47	50	51	2655	3.2	4.3	8.4	10.1	12.9	0	0	0	0	0	0	0	.	.	0	0	0	0	0	0	0	0	0	0	6	11	0	0	0	0	0	0	0
126	1	0	1	32.5	38	38	42	46	50	2334	3.5	4	6	9.8	13.9	0	0	0	0	0	0	0	Macula atrophy, chorioretinal lacunae	1	0	0	0	0	0	0	0	0	0	0	3	9	1	1	1	1	0	1	0
127	0	0	0	36	37	40	47	50	.	4156	5	6.2	13.3	14.9	.	0	0	0	0	0	0	0	.	.	0	0	0	0	0	0	0	0	0	0	6	12	0	0	0	0	0	0	0
128	1	0	0	27.5	31	33	37	38	39	2715	3.8	4.8	8	9.6	11.4	1	1	0	1	1	1	0	0	0	1	0	0	1	0	1	1	1	0	0	0	0	0	0	0	1	1	1	1
129	0	0	0	32	34	36	.	.	.	2835	3.9	5	.	.	.	0	0	0	0	0	0	0	.	.	0	0	0	0	0	.	.	.	.	.	.	.	.	.	.	.	.	.	.
130	0	0	0	31	38	41	45	48	49	3270	4.3	5.2	10.7	12.8	14.1	0	0	0	0	0	0	0	.	.	0	0	0	0	0	0	0	0	0	0	5	10	0	0	0	0	0	0	0
131	0	0	0	35	37	38	.	.	.	3265	4.3	5.3	.	.	.	0	0	0	0	0	0	0	.	.	0	0	0	0	0	.	.	.	.	.	.	.	.	.	.	.	.	.	.
132	0	0	0	33	36.5	38	47	50	52	2750	3.8	4.3	9.1	11.2	14.3	0	0	0	0	0	0	0	0	0	0	0	0	0	0	0	0	0	0	0	5	11	0	0	0	.	.	.	.

## Sheet: Figure 2
Id	CongZIKA	hc0	hc1	hc2	hc12	hc24	hc36	w0	w1	w2	w12	w24	w36
1	1	31	.	.	.	.	.	1.91	.	.	.	.	.
2	0	31	34	37	43	46	.	2.73	3.7	4.9	9.7	12.1	.
3	0	33	36	37	43	46	50	2.435	3.5	4.9	9.2	11.9	14.5
4	0	34	36	37	44	47	.	2.68	3.6	6.5	10	12	.
5	0	33.5	38	39	45	48	51	3.405	3.5	5.4	9.3	10.7	14.1
6	0	37	40	41	47	50	.	4.62	5.4	6.5	10.1	12.4	.
7	0	36	37	37	46	49	.	3.31	3.8	5.2	10.6	12.9	.
8	0	34	39	40	48	51	52	2.765	2.9	4.1	9.7	11.8	14.3
9	0	33	37	38	44	47	50	3.61	4.6	5.8	10.3	13	.
10	0	33	38	39	41	44	45	2.96	3.8	4.9	11	14.6	17.6
11	0	33	37	39	44	47	54	2.66	3.4	4.6	10.4	14	16.4
12	0	31	34	36	41	44	.	2.12	2.9	3.8	6.4	9.4	.
13	0	30	33	35	41	44	.	2.425	3.3	4.8	8.6	10.8	.
14	0	36	37	38	43	.	.	3.265	3.8	4.9	9	.	.
15	0	36	37	38	.	.	.	3.43	4.4	5.4	.	.	.
16	0	34	35	36	.	.	.	4.04	4.9	5.9	.	.	.
17	0	33.5	39	40	46	49	.	2.84	3.8	5.1	9.4	11.7	.
18	0	31	35	36	42	45	.	2.225	2.9	4.2	8.8	12.4	.
19	0	32	37	39	44	47	50	1.93	2.8	4.1	8.7	12.6	14.1
20	0	35	37.5	40	47	50	.	3.61	4.37	5.5	10.2	11.8	.
21	0	34	37	39	49	52	54	3.64	4	4.1	11	12.1	14.3
22	.	33	.		.	.	.	2.665	.	.	.	.	.
23	0	30	34	36	45	48	52	2.39	3.2	4.3	8.1	10.4	13.9
24	0	33.5	36	39	46	49	50	3.07	4.2	5.3	11.5	14.7	16.9
25	.	36	.		.	.	.	3.075	.	.	.	.	.
26	1	35	36	37	41	44	51	2.965	3.5	5	10.1	12.4	15
27	0	34.5	36	41	48	51	.	3.1	3.87	5	10.3	11.9	.
28	1	34	37	38	.	.	.	2.95	3.7	4.6	.	.	.
29	1	31	33	34	.	.	.	2.16	3	4.5	.	.	.
30	0	35	39	42	48	51	.	3.52	4.6	5.8	10.9	13.5	.
31	0	33	36.5	40	47	50	52	3.27	3.6	4.7	8.6	11.6	12.3
32	0	34	38	41	46	49	53	2.37	3.5	4.6	8.3	10.9	12.8
33	0	33	37	40	45	48	.	3.305	4.3	5.5	8.2	10.8	.
34	0	31	33	35	41	44	.	2.33	3	4.2	7.9	12	.
35	0	30	34	36	42	45	48	2.25	3.1	4.2	8	11.2	13.5
36	0	35	37	38	43	46	.	3.215	4.2	5.4	9.9	13.8	.
37	0	33	35	37	44	47	.	3.48	4.3	5.7	10.4	13	.
38	0	33	34	36	42	45	.	3.62	4.5	5.8	10.5	13.7	.
39	0	36	37	39	44	47	51.5	3.665	4.7	5.9	11.1	13.8	19.4
40	0	32	34	35	41	48	50	2.825	4	6	10	13	15.5
41	0	33	35	36	45	48	.	2.595	3.4	4.5	8.7	12.1	.
42	0	36	36	37	46	48	51	3.795	4.56	5.5	10.7	12.4	15.8
43	0	34	35	36	44	48	.	3.38	4	4.8	9.4	11.8	.
44	0	34	35	36	46	48	.	3.485	4.5	5.8	10.9	13	.
45	0	35	37	38	48	49	53	3.305	4.2	5.2	10.4	12	16.2
46	0	34	36	38	47	50	.	3.395	4.3	5.4	10.5	13.1	.
47	0	34	36	37	48	51	.	2.705	3.9	4.2	8.2	10.8	.
48	0	35	37	38	46	49	50	3.665	4.5	5	9	11.6	13.8
49	0	35	38	38	49	52	.	3.945	4.9	4.5	8.3	10.7	.
50	0	36	39	42	46	49	.	4.305	4.3	5.5	8.7	11.2	.
51	0	34.5	37	38	.	.	.	3.25	4.3	5.6	.	.	.
52	0	34.5	37	38	45	46	48	3.61	4.7	5.9	10.9	13.7	17.5
53	0	35.5	39	40	44	47	50	3.5	4.4	5.7	11	13	16.7
54	1	35.5	37	38	43	45	50	3.19	3.9	5	9	11.5	14.2
55	0	38	40	42	47	50	.	3.55	4.3	5.8	10.3	12.7	.
56	0	32.5	35	36	44	47	48	3.53	4.4	6	11.1	13.4	15.7
57	0	35	37	37	45	48	49	3.518	4.7	4.5	8.6	11.8	14.7
58	0	35	38	40	48	51		2.225	3	4.1	8.1	11.5	14.1
59	0	33	37	38	47	48	51	3.118	3.8	6	11.2	15	16
60	0	33	36.5	39	48	51	.	2.485	4.3	5.6	9.8	11.9	.
61	0	32	36	38	49	52	.	2.625	3.4	4.7	8.5	11.4	.
62	0	34	38	39	46	49	50	3.195	4.2	5.8	11.4	14.2	16
63	0	33	38.5	42	47	48	49	3.78	4.9	5.3	11.1	13.9	15.2
64	0	32	35	36	43	45	50	3.185	4.2	5.8	11.7	12.6	13.4
65	0	35	38	40	45	46	.	3.735	5	6.3	12.4	14.5	.
66	0	32.5	36	38	43	47	.	2.955	3.8	4.9	10.1	12	.
67	0	34	36	37	.	.	.	3.075	4	5.2	.	.	.
68	0	35	37	38	.	.	.	3.58	4.6	.	.	.	.
69	0	35	38	39	46		.	3.09	4	5.4	8.9		.
70	0	33	36	37	44	46.5	48.5	2.705	3.5	4.2	8.5	11	12.6
71	0	34	37	38	47	49	.	3.495	4.4	5.7	9.3	13.4	.
72	0	34	35	36	44	47	48	3.485	4.5	5.9	11.1	12.5	15
73	0	34	34	36	44	47	51	3.565	4.7	5	10	12	14
74	0	30	33	35	43	46	51	3.18	4.2	5.4	10.8	13	15.4
75	1	33	37	39	45	48	51	2.95	3.4	4.6	8.8	11.3	14.8
76	0	32	37	39	42	45	.	3.72	4.8	6.3	12.1		.
77	1	31	34	37	44	50	.	2.63	3.2	4.7	11.3	12.2	.
78	0	35	37	36	45	48	50	3.07	4.2	6	11.8	13.2	15
79	0	34	38	38	46	49	.	3.095	4.6	6.2	12.4	10.3	.
80	0	33	37	38	47	48	.	2.81	3.7	4.8	8.9	11	.
81	0	32	37	38	47	49	.	2.815	3.6	4.7	8.8	10.8	.
82	0	31	36	36	46	48	50	2.695	4.5	4.8	9.8	11.6	13.6
83	0	29	33	34	42	44	.	2.605	3.5	4.8	8.1	12.7	.
84	0	30	34	36	.	.	.	2.875	3.9	5.2	.	.	.
85	0	34	39	42	.	.	.	3.98	4.8	6.2	.	.	.
86	1	33	35	37	43	46	49	3.31	4	5	9.8	13.1	20
87	0	35	37	38	47	49	.	3.39	4.2	5.1	9.8	11.9	.
88	0	32	36	39	47	49	50	3.18	4.1	5.2	10	12.6	13
89	0	31	36	37	48	51	.	3.15	4.2	5	10.2	12.9	.
90	1	31.5	36	38	44	47	.	2.91	3.8	4.7	10.6	13.8	.
91	0	37	36	37	48	51	52	3.49	4.5	5.7	12	14	16.8
92	1	34	37	39	45	49	.	2.675	4.1	4.9	10.7	13.9	.
93	.	33	.		.	.	.	3.03	.	.	.	.	.
94	1	32	38	39	44	48	51	2.97	3.8	6.2	10	12.8	16.9
95	0	34	38	38	46	49	50	3.115	4.2	5.2	9.2	11	13.2
96	0	33	37	38	49	51	50.5	3.53	4.4	3.5	12.9	14.8	17.2
97	0	35.5	38	40	50	53	.	3.5	4.5	5.7	12.7	13.9	.
98	0	33	35	36	.	.	.	3.22	3.8	4.9	.	.	.
99	0	33	37	39	.	.	.	2.455	3.4	4.6	.	.	.
100	0	33	34	36	45	48	49	2.94	3.8	4.7	11.2	13.3	15.2
101	0	31	39	40	50	53	.	2.57	3.6	5.5	10.4	12.5	.
102	0	34	36	38	47	50	52	2.59	3.5	4.2	10.8	12.8	14.1
103	0	33	36	36	47	50	52	3.13	4.2	4.5	12	13.7	15.3
104	0	33	38	39	47.5	49	51	2.89	3.6	6	11	13.5	16
105	0	33	36	37	.	.	.	3.29	4.1	5.2	.	.	.
106	0	34	37	41	49	52	52	3.36	4.8	6	10.5	11.8	12.9
107	1	33	38	38	44	46	50	2.79	3.7	5.3	10.7	12.3	15.2
108	0	33	39	39	48	51	53	3.45	4.3	6.4	10.6	12.8	13.4
109	0	32	38	40	46	49	.	3.035	4.1	5.2	9.4	12.1	.
110	0	33	36	37	45	48	47	3.04	3.9	4.5	8.9	11.5	12
111	1	33	33	38	43	45	49	2.81	3.8	4.8	9.4	11.8	14.4
112	0	34	36	37	.	.	.	3.625	4.6	5.7	.	.	.
113	0	33	36	38	44	47	.	3.12	4.2	5.4	9.9	11.8	.
114	0	33	36	38	44	47	53	3.32	4.3	5.8	13	14.2	15.6
115	0	32	37	38	47	50	.	3.025	4	5.2	10.6	10.8	.
116	0	31	33	35	.	.	.	3.37	4.3	5.5	.	.	.
117	0	32.5	37	40	46	48	.	2.446	2.4	3.5	7.6	9.9	.
118	0	30	39	41	44	47	51	2.755	3.8	4.8	9	12.2	15
119	0	33	38	38	47	51	53	3.255	4.2	5	10	12.6	13.9
120	0	32.5	39	42	48	51	52	2.71	4	5.2	10.7	12.8	14.7
121	1	32	36	40	46	49	53	2.9	3.9	5	8.9	11.7	14.3
122	0	34	36.5	38	46	49	50	3.33	4.5	5.6	11.4	13.5	15.7
123	1	34.5	39	36	43	46	.	2.98	3.7	4.4	11.2	13.2	17.5
124	1	32.5	38	40	47	48	50	3.1	3.8	5	10	12.6	14.2
125	0	33	36.5	40	47	50	51	2.655	3.2	4.3	8.4	10.1	12.9
126	1	32.5	38	38	42	46	50	2.334	3.5	4	6	9.8	13.9
127	0	36	37	40	47	50	.	4.156	5	6.2	13.3	14.9	.
128	1	27.5	31	33	37	38	39	2.715	3.8	4.8	8	9.6	11.4
129	0	32	34	36	.	.	.	2.835	3.9	5	.	.	.
130	0	31	38	41	45	48	49	3.27	4.3	5.2	10.7	12.8	14.1
131	0	35	37	38	.	.	.	3.265	4.3	5.3	.	.	.
132	0	33	36.5	38	47	50	52	2.75	3.8	4.3	9.1	11.2

## Sheet: Figure 3
	GLOBAL							MOTOR							COGNITIVE & LANGUAGE							SOCIO-AFFECTIVE
	Confirmed congenital Zika infection		Negative testing		Total			Confirmed congenital Zika infection		Negative testing		Total			Confirmed congenital Zika infection		Negative testing		Total			Confirmed congenital Zika infection		Negative testing		Total
	n	%	n	%	n	%		n	%	n	%	n	%		n	%	n	%	n	%		n	%	n	%	n	%
Comfort (>-1SD)	3	27	30	59	33	54		7	64	47	92	54	87		3	27	32	63	35	56		7	64	41	80	48	78
To be monitored (<-1SD)	1	9	14	27	15	24		2	18	3	6	5	8		2	18	16	31	18	29		0	0	4	8	4	6
Referral (<-2SD)	7	64	7	14	14	23		2	18	1	2	3	5		6	55	3	6	9	15		4	36	6	12	10	16

## Sheet: Supplementary Table 1
Laboratory confirmed Congenital ZIKA infection	Maternal age at birth (years)	Socio-economic status	Alcohol	Drug	Smoking	Lead poisoning	Any maternal comorbidities	Diabetes (previous or gestational)	Vascular pathologies	Severe anemia	Co-infections	Symptomatic Maternal Zika infection	Trimester of Maternal Zika infection	Dichorionic twins	Fetus gender	Term at birth (weeks’ gestation)	Mode of delivery	Apgar at 5'	Lactates>4.5	Neurodevelopment <-2SD at 3y
0	38	L	0	0	0	0	1	1	0	1	0	0	3	0	F	37	N	10	0	.
0	19	M	0	0	0	0	0	0	0	0	0	0	3	0	F	37	N	10	0	0
0	35	.	0	0	1	0	0	0	0	0	0	1	3	0	M	37	N	10	1	.
0	21	L	0	0	0	0	0	0	0	0	0	1	3	0	M	40	N	10	0	0
0	23	.	0	0	0	0	0	0	0	0	0	0	3	0	F	38	CS	10	0	.
0	26	L	0	0	0	0	0	0	0	0	0	0	3	0	M	38	N	7	0	.
0	27	M	0	0	0	0	1	0	1	0	0	0	3	0	M	41	CS	10	0	0
0	24	L	0	0	0	0	0	0	0	0	0	0	2	0	F	40	N	10	0	.
0	25	L	0	0	0	0	0	0	0	0	0	1	3	0	F	37	N	10	0	0
0	28	L	0	0	0	0	0	0	0	0	0	0	3	0	F	37	N	10	0	0
0	23	.	0	0	0	0	0	0	0	0	0	0	2	0	F	36	N	10	0	.
0	18	L	0	0	0	0	1	0	0	1	0	0	2	0	M	36	N	7	0	.
0	43	H	0	0	0	1	0	0	0	0	0	1	3	0	M	39	N	9	0	.
0	18	M	0	0	0	0	0	0	0	0	0	0	3	0	F	38	N	10	0	.
0	19	L	0	0	0	0	0	0	0	0	0	0	3	0	F	36	N	10	0	0
0	20	.	0	0	0	0	0	0	0	0	0	1	.	0	M	38	N	9	0	.
0	22	L	0	0	1	0	0	0	0	0	0	0	2	0	M	41	N	10	0	0
0	25	L	0	0	0	0	0	0	0	0	0	0	.	0	M	37	N	10	0	0
0	33	L	0	0	0	0	1	0	0	0	1	0	2	0	F	39	CS	10	0	0
1	25	M	0	0	0	0	0	0	0	0	0	1	2	0	M	39	N	2	1	1
0	24	M	0	0	0	0	0	0	0	0	0	1	2	0	F	41	N	10	0	.
0	23	M	0	0	0	0	0	0	0	0	0	0	2	0	F	40	N	4	0	.
0	38	L	0	0	0	1	0	0	0	0	0	0	.	0	M	36	N	10	0	1
0	19	L	0	0	0	0	1	0	0	0	1	0	2	0	F	36	CS	10	1	0
0	35	M	0	0	0	0	0	0	0	0	0	0	3	0	M	40	N	9	1	.
0	21	M	0	0	0	0	0	0	0	0	0	0	2	0	F	38	N	10	0	.
0	23	.	0	0	0	0	0	0	0	0	0	1	.	0	F	38	N	10	0	0
0	26	M	0	0	0	0	0	0	0	0	0	0	3	0	M	38	N	7	0	.
0	27	.	0	0	0	1	0	0	0	0	0	1	2	0	F	38	N	10	1	.
0	25	L	0	0	0	0	0	0	0	0	0	0	2	1	M	38	N	8	0	.
0	25	L	0	0	0	0	0	0	0	0	0	0	2	1	M	38	N	3	0	0
0	25	M	0	0	0	0	0	0	0	0	0	1	1	0	F	38	N	10	0	0
0	23	M	0	0	0	0	1	0	0	1	0	0	1	0	M	37	CS	9	0	.
0	18	H	0	0	0	0	0	0	0	0	0	0	2	0	F	38	N	10	0	0
0	19	M	0	0	0	0	0	0	0	0	0	0	.	0	F	39	N	10	0	.
0	18	.	0	0	0	0	0	0	0	0	0	0	2	0	F	38	N	8	1	.
0	31	M	0	0	0	0	0	0	0	0	0	0	2	0	M	40	N	10	0	0
0	43	M	0	0	0	0	1	1	1	0	0	0	1	0	F	40	N	10	0	.
0	18	.	0	0	0	0	0	0	0	0	0	0	3	0	M	38	N	10	0	.
0	28	M	1	0	0	0	0	0	0	0	0	0	2	0	F	38	N	2	0	0
0	20	M	0	0	0	0	0	0	0	0	0	0	2	0	F	39	N	10	0	.
0	18	.	0	0	0	0	0	0	0	0	0	1	2	0	M	40	N	10	0	.
0	23	M	0	0	0	0	0	0	0	0	0	0	2	0	F	39	N	9	0	1
0	25	L	0	0	0	0	0	0	0	0	0	0	1	0	F	39	N	10	0	1
1	19	H	0	0	0	0	1	0	0	0	1	0	2	0	F	39	N	10	0	0
0	32	M	0	0	0	0	0	0	0	0	0	0	2	0	F	40	N	10	1	.
0	38	L	1	0	0	0	0	0	0	0	0	0	2	0	F	39	N	9	1	0
0	19	L	1	0	0	0	0	0	0	0	0	0	3	0	M	38	N	10	0	0
0	35	L	0	0	0	0	0	0	0	0	0	0	3	0	M	39	N	7	0	1
0	21	M	0	0	0	0	0	0	0	0	0	0	2	0	F	38	N	7	0	0
0	27	M	0	0	0	0	0	0	0	0	0	0	1	0	M	38	N	10	0	.
0	19	.	0	0	0	0	0	0	0	0	0	1	1	0	M	37	N	7	0	.
0	26	M	0	0	0	0	0	0	0	0	0	0	1	0	F	40	CS	10	0	1
0	26	M	0	0	0	0	0	0	0	0	0	0	2	1	F	38	CS	8	0	0
0	25	M	0	0	0	0	0	0	0	0	0	0	2	1	F	40	N	10	0	0
0	26	L	0	0	0	0	0	0	0	0	0	1	.	0	F	41	N	5	0	.
0	26	.	0	0	0	0	0	0	0	0	0	0	3	1	M	37	N	5	0	.
0	36	M	0	0	0	0	0	0	0	0	0	0	.	0	F	39	N	10	0	.
0	19	M	1	1	0	0	1	0	0	1	0	0	2	0	M	40	N	5	0	0
0	39	L	0	0	0	0	0	0	0	0	0	0	.	0	F	40	N	10	1	.
0	18	M	1	0	0	0	0	0	0	0	0	0	1	0	F	40	N	10	0	0
0	28	M	0	0	0	0	0	0	0	0	0	1	1	0	M	39	N	10	0	1
0	26	L	1	0	0	0	0	0	0	0	0	1	1	0	M	39	CS	9	0	0
1	20	L	0	0	0	0	0	0	0	0	0	0	3	0	M	39	N	10	0	1
0	26	L	0	0	0	0	0	0	0	0	0	0	2	0	M	39	CS	6	0	.
1	30	L	0	0	0	0	0	0	0	0	0	0	1	0	F	38	N	9	0	.
0	31	M	1	0	0	0	0	0	0	0	0	0	.	0	F	38	CS	10	0	0
0	18	.	0	0	0	0	0	0	0	0	0	0	3	0	F	38	N	10	0	.
0	29	.	0	0	0	0	0	0	0	0	0	0	3	0	F	37	N	2	0	.
0	26	M	0	0	0	0	0	0	0	0	0	0	2	0	M	38	N	10	0	.
0	26	H	1	0	1	0	0	0	0	0	0	0	1	0	F	39	N	10	0	0
0	25	.	0	0	0	0	0	0	0	0	0	1	.	0	M	36	N	10	0	.
1	38	M	0	0	0	0	1	0	1	0	0	1	2	0	F	40	N	10	0	0
0	29	L	0	0	0	0	0	0	0	0	0	0	.	0	M	39	N	10	0	.
0	31	M	0	0	0	0	0	0	0	0	0	0	1	0	F	39	N	10	0	0
0	29	.	0	0	0	0	0	0	0	0	0	1	.	0	M	39	N	10	0	.
1	23	.	0	0	1	0	0	0	0	0	0	0	2	0	M	40	N	7	0	.
0	28	M	0	0	0	0	0	0	0	0	0	0	1	0	F	39	N	2	1	0
1	30	M	0	0	0	0	0	0	0	0	0	0	1	0	F	39	CS	8	1	.
1	26	M	0	0	0	0	0	0	0	0	0	0	1	0	M	39	N	10	0	0
0	21	H	0	0	0	0	0	0	0	0	0	0	.	0	M	41	N	10	1	0
0	31	M	0	0	0	0	1	1	0	0	0	0	1	0	M	39	N	10	0	0
0	25	L	0	0	0	0	0	0	0	0	0	1	2	0	F	39	N	5	0	.
0	35	L	0	0	0	0	0	0	0	0	0	0	1	0	F	38	N	10	0	0
0	27	M	0	0	0	0	0	0	0	0	0	0	1	0	M	37	N	9	0	.
0	28	H	0	0	0	0	0	0	0	0	0	0	3	0	M	37	N	10	0	0
0	31	L	0	0	0	0	0	0	0	0	0	1	.	0	F	39	N	10	0	0
0	37	L	1	0	0	0	0	0	0	0	0	0	.	0	F	41	N	10	1	1
0	26	L	0	0	0	1	0	0	0	0	0	0	3	0	F	40	N	10	0	0
1	38	L	1	0	0	0	1	1	0	1	0	0	3	0	F	40	N	9	0	0
0	38	M	1	0	0	0	1	1	0	0	0	1	2	0	M	39	N	10	0	0
0	37	M	0	0	0	0	1	1	0	0	0	0	.	0	M	39	N	6	0	.
0	25	M	1	0	0	0	0	0	0	0	0	0	.	0	F	40	N	10	0	0
1	24	M	0	0	0	0	0	0	0	0	0	0	1	0	M	39	N	10	0	1
0	23	M	0	0	0	0	0	0	0	0	0	1	2	0	M	40	N	10	0	.
0	24	L	1	0	0	0	0	0	0	0	0	1	1	0	F	39	N	7	0	0
0	25	M	0	0	0	0	0	0	0	0	0	0	1	0	F	39	N	8	0	.
0	28	M	0	0	0	0	0	0	0	0	0	0	2	0	M	39	N	2	0	.
0	31	L	0	0	0	0	0	0	0	0	0	0	.	0	M	37	N	10	0	0
0	37	M	0	0	0	0	1	1	1	0	0	0	1	0	F	38	N	6	0	0
0	25	L	0	0	0	0	0	0	0	0	0	1	2	0	F	39	N	10	0	0
1	23	M	0	0	0	0	0	0	0	0	0	0	.	0	M	39	N	10	0	1
0	26	H	0	0		0	0	0	0	0	0	0	2	0	F	41	N	10	1	0
1	25	.	0	0	0	1	0	0	0	0	0	1	.	0	M	38	N	7	0	.
1	25	L	0	0	0	0	0	0	0	0	0	0	1	0	F	39	N	10	0	1
0	26	M	0	0	0	0	0	0	0	0	0	0	1	0	M	38	N	10	0	0
1	31	M	0	0	0	0	0	0	0	0	0	0	2	0	F	37	CS	3	0	1
0	27	L	0	0	0	0	0	0	0	0	0	0	1	0	F	39	N	7	0	0
1	33	M	0	0	0	0	0	0	0	0	0	0	1	0	M	41	N	10	0	1
0	31	.	0	0	0	1	1	0	1	0	0	0	2	0	F	39	N	3	1	0
0	25	H	0	0	0	0	0	0	0	0	0	0	.	0	F	38	N	6	0	.
